# Supplementary material for: Live-cell imaging unveils distinct R-loop populations with heterogeneous dynamics
Source: Nucleic Acids Res. 2023 Oct 11;51(20):11010–23. doi: 10.1093/nar/gkad812 (PMC10639055; doi:10.1093/nar/gkad812)
Supplement: gkad812_Supplemental_Files [file gkad812_supplemental_files.zip]

Archive with 10 entries (10 files):
- suppl Movie 1_RHINO in live U2OS cells.mp4
- suppl Movie 2_RHINO FRAP nucleolus.mp4
- suppl Movie 3_RHINO and Telomeres in live U2OS cells.mp4
- suppl Movie 4 - RHINO FRAP at Telomeres - Fast recovery.mp4
- suppl Movie 5_RHINO FRAP at Telomeres - Slow recovery.mp4
- suppl Movie 6_RHINO at single transcribed gene.mp4
- suppl Table 1.pdf
- Supplementary Figure 1.pdf
- Supplementary Figure 2.pdf
- supplementary material legends.pdf
